# Supplementary material for: “She’ll Be Right, Mate”: A Mixed Methods Analysis of Skin Cancer Prevention Practices among Australian Farmers—An At-Risk Group
Source: Int J Environ Res Public Health. 2022 Mar 3;19(5):2940. doi: 10.3390/ijerph19052940 (PMC8910209; doi:10.3390/ijerph19052940)
Supplement: Supplementary file 1 [file ijerph-19-02940-s001.zip]

Archive with 1 entries (1 files):
- ijerph-1607664-supplementary.pdf
